# Supplementary material for: Effect of Vaginal Laser and Topical Therapies on Vulvovaginal Atrophy Symptoms in Breast Cancer Patients: A Systematic Review and Meta-Analysis
Source: J Clin Med. 2024 Oct 15;13(20):6131. doi: 10.3390/jcm13206131 (PMC11508551; doi:10.3390/jcm13206131)
Supplement: Supplementary file 1 [file jcm-13-06131-s001.zip]

Archive with 1 entries (1 files):
- jcm-3190065-supplementary.pdf
